# Supplementary material for: SAPCD2 Drives Bladder Cancer Progression by Stabilizing TANK and Engaging a CREB–PLAGL2 Feedback Loop to Sustain MAPK Signaling
Source: Cancers (Basel). 2026 Feb 6;18(3):535. doi: 10.3390/cancers18030535 (PMC12896413; doi:10.3390/cancers18030535)
Supplement: Supplementary file 1 [file cancers-18-00535-s001.zip]

Archive with 2 entries (2 files):
- File S1.pdf
- Supplementary file.pdf
